# Supplementary material for: mstree: A Multispecies Coalescent Approach for Estimating Ancestral Population Size and Divergence Time during Speciation with Gene Flow
Source: Genome Biol Evol. 2020 May 4;12(5):715–9. doi: 10.1093/gbe/evaa087 (PMC7259675; doi:10.1093/gbe/evaa087)
Supplement: evaa087_Supplementary_Data [file evaa087_supplementary_data.zip]

Archive with 2 entries (2 files):
- File_S1_Supp_revision_noremark.docx
- File_S2_Supp_revision_noremark.docx
